# Supplementary material for: Circulating TNF Receptors 1 and 2 Are Associated with the Severity of Renal Interstitial Fibrosis in IgA Nephropathy
Source: PLoS One. 2015 Apr 10;10(4):e0122212. doi: 10.1371/journal.pone.0122212 (PMC4393287; doi:10.1371/journal.pone.0122212)
Supplement: S1 Table — (XLSX) [file pone.0122212.s001.xlsx]

## Sheet: Suppl 1 
S1 Table Clinical characteristics, levels of inflammatory markers, and histological findings in selected IgAN patients who had levels of serum TNFR2 that ranked in the lowest 10 and highest 10
	Lowest 10 (n=10)	Highest 10 (n=10)	P
Demographic Characteristics:
Male	3 (30.0%)	4 (40.0%)	0.12
Age (yr)	35±10	44±14	0.12
eGFR (ml/min/1.73m2)	91 (67, 109)	39 (26, 60)	0.002
UPCR (mg/g·Cr)	195 (67, 547)	642 (258, 1460)	0.06
Inflammatory markers:
Serum TNFR1 (pg/ml)	1079 (753, 1179)	2697 (2091, 3138)	<0.0001
Serum TNFR2 (pg/ml)	2182 (1712, 2263)	4821 (4585, 5332)	By design
Urinary TNFR1 (ng/g·Cr)	805 (612, 1108)	1838 (1340, 2851)	0.001
Urinary TNFR2 (ng/g·Cr)	1766 (1518, 2987)	3429 (2980, 4687)	0.005
Histological findings:
Interstitial fibrosis (%)	8.0 (6.4, 12.2)	21.6 (15.4, 24.8)	0.005
Tubular atrophy (%)	2.1 (0.8, 3.3)	4.3 (1.5, 6.1)	0.17
Mesangial hypercellularity score	1.0 (0.7, 1.4)	1.4 (1.0, 2.0)	0.18
Glomerurosclerosis (%)	5.5 (0.0, 11.9)	37.5 (0.0, 62.7)	0.06
Data are mean ± SD, median (quartiles), or %. Abbreviations used in this table are the same as in Table 1.
