# Supplementary material for: Circulating TNF Receptors 1 and 2 Are Associated with the Severity of Renal Interstitial Fibrosis in IgA Nephropathy
Source: PLoS One. 2015 Apr 10;10(4):e0122212. doi: 10.1371/journal.pone.0122212 (PMC4393287; doi:10.1371/journal.pone.0122212)
Supplement: S2 Table — (XLSX) [file pone.0122212.s002.xlsx]

## Sheet: Suppl 2
S2 Table Spearman correlation coefficients between impaired renal function, renal TNFRs expressions, and their levels in serum and urine in IgAN patients
	sTNFR1	sTNFR2	uTNFR1	uTNFR2	UPCR	eGFR
gTNFR1	0.09	0.04	-0.22	-0.2	-0.14	-0.15
gTNFR2	0.2	0.25	-0.1	-0.07	0.1	-0.32
tTNFR1	0.14	0.11	0.06	0.2	-0.02	-0.25
tTNFR2	0.56*	0.57**	0.27	0.22	0.35	-0.63**
*P<0.05, **P<0.01, †P<0.001, ††P<0.0001
Abbreviations used in this table are the same as in Table 1, 3. gTNFR, glomerular TNF receptor; tTNFR, tubulointerstitial TNF receptor
